# Supplementary material for: The protective role of muscone in the development of COPD
Source: Front Immunol. 2025 Feb 17;16:1508879. doi: 10.3389/fimmu.2025.1508879 (PMC11872711; doi:10.3389/fimmu.2025.1508879)
Supplement: Supplementary file 1 [file Table1.xlsx]

## Sheet: Sheet1
Weeks	Normal										COPD										Dex										Mus-L										Mus-M
1	21.4	22.4	22.6	22.4	22.1	22.8	22.1	22.6	23.7	22.5	21.6	22.7	21.5	21.8	19.7	20.8	20.9	21.7	21.6	21.7	22.8	21.6	20.8	22.8	20.5	19.8	20.7	21.2	20.1	21.1	20.8	22.8	21.3	21.8	21.3	20.2	21.8	20.1	21.7	20.4	21.3	20.1	21.1	20.8	21.7	22.3	20.2	20.5	21.3
2	22.4	24	22.4	23.2	23.4	22.5	22.5	23.4	23.2	23.1	16.9	18.5	18.1	17.2	19.2	18.9	19.1	20.9	21.8	20.2	18.2	18.8	20.1	19.2	18.7	18.1	20.1	19.8	20.6	18.3	20.5	21.2	18.3	20.2	19.3	19.9	19.7	17.9	18.3	18.1	18.8	19.4	21.8	19.8	19.4	21.5	17.8	18.4	20.6
3	23.3	23.6	22.1	23.8	23.5	23.4	22.9	22.5	24.1	23.5	20.1	19.5	20.3	21.3	19.8	20.1	21.4	19.2	20.9	20.3	20.8	19.8	21.8	19.8	19.4	21.5	19.8	20.4	20.6	21.3	20.5	20.4	21.4	19.8	21.2	21.9	19.1	20.2	19.8	19.6	19.2	22.8	20.1	21.2	20.7	21.1	20.1	19.8	22.6
4	23.5	24.2	25.1	24.8	23.2	24.2	25	24.5	24.1	24.6	20.4	21.7	20.8	20.7	21.6	21.3	21.6	19.6	21.8	21.6	20.2	22.9	21.1	22.3	21.3	23.1	19.9	20.6	20.9	21.3	21.4	20.6	22.4	20.2	23.2	20.5	23.1	21.2	19.7	19.6	20.2	23.4	21.9	21.4	19.7	21.5	20.5	21.3	21.4
5	24.8	24.2	26.1	23.2	25.5	23.6	25	24.6	24.5	25.1	22.3	21.1	20.5	21.8	22.1	21.5	20.7	21.8	22.5	21.6	20.2	21.9	22.3	22.4	20.7	21.4	20.5	21.8	21.4	23.3	20.4	20.6	21.8	20.4	23.7	21.9	22.6	22.3	20.8	22.4	20.2	22.9	21.1	22.3	21.3	23.1	19.9	20.6	21.2
6	25.4	25.3	25.8	25.4	24.5	26.1	25.6	24.5	25.3	25.9	21.3	20.9	21.7	21.9	22.6	21.5	22.4	21.1	21.3	23.2	23.3	23.1	22.9	23.4	23.7	22.3	22.6	22.5	22	23.6	22.7	22.1	22.4	24.6	23.6	23.4	23.7	22.4	21.5	22.8	22.2	21.8	20.8	23.7	22.5	21.5	23.3	21.6	22.8
7	24.5	26.5	26	25.5	24.3	26.3	25.8	26.1	27.2	26.3	22.4	23.8	22.6	22.7	22	22.3	22.8	21.4	21.1	21.4	22.5	23.7	23.5	24.7	22.7	22.7	25.2	23.5	25.6	24.5	23.6	22.3	23.8	23.2	23.7	22.9	24.1	23.7	23.9	22.8	22.8	21.6	22.8	22.8	23.5	21.8	23.1	24.2	23.1
[truncated: 11 more columns]
