# Supplementary material for: The protective role of muscone in the development of COPD
Source: Front Immunol. 2025 Feb 17;16:1508879. doi: 10.3389/fimmu.2025.1508879 (PMC11872711; doi:10.3389/fimmu.2025.1508879)
Supplement: Supplementary file 2 [file Table2.xlsx]

## Sheet: TNF
Serial number	Group	Sample number	OD value	concentration(pg/mL）	Dilution factor	Final concentration(pg/mL）	OD value	concentration(pg/mL）
1	Standard Curve	1	0.185	20			0.185	20	A	235.94
2		2	0.281	40			0.2795	40	B	-31.7009
3		3	0.472	80			0.4705	80	R	0.99849
4		4	0.881	160			0.882	160
5		5	1.488	320			1.509	320
6		6	2.724	640			2.8205	640
7		1	0.185	20
8		2	0.278	40
9		3	0.469	80
10		4	0.883	160
11		5	1.53	320
12		6	2.917	640
13	Normal	1	0.419	67.158	5	335.79
14		2	0.4241	68.3613	5	341.806
15		3	0.503	86.977	5	434.885
16		4	0.4568	76.0765	5	380.383
17		5	0.454	75.4159	5	377.079
18		6	0.5145	89.6903	5	448.451
19	COPD	1	0.7841	153.3	5	766.498
20		2	0.7315	140.889	5	704.446
21		3	0.7474	144.641	5	723.203
22		4	0.6918	131.522	5	657.612
23		5	0.7356	141.857	5	709.283
24		6	0.7634	148.416	5	742.079
25	DEX	1	0.485	82.73	5	413.65
26		2	0.4935	84.7355	5	423.678
27		3	0.5416	96.0842	5	480.421
28		4	0.5359	94.7394	5	473.697
29		5	0.5416	96.0842	5	480.421
30		6	0.5247	92.0968	5	460.484
31	Mus-L	1	0.7728	150.634	5	753.168
32		2	0.7213	138.483	5	692.413
33		3	0.7258	139.544	5	697.722
34		4	0.6492	121.471	5	607.357
35		5	0.6963	132.584	5	662.921
36		6	0.6993	133.292	5	666.46
37	Mus-M	1	0.652	122.132	5	610.66
38		2	0.682	129.21	5	646.051
39		3	0.6328	117.602	5	588.01
40		4	0.7125	136.406	5	682.032
41		5	0.6371	118.617	5	593.083
42		6	0.5463	97.1932	5	485.966
43	Mus-H	1	0.4946	84.9951	5	424.975
44		2	0.5438	96.6033	5	483.017
45		3	0.526	92.4036	5	462.018
46		4	0.4973	85.6321	5	428.16
47		5	0.529	93.1114	5	465.557
48		6	0.5435	96.5325	5	482.663

## Sheet: IL-1β
Serial number	Group	Sample number	OD value	concentration(pg/mL）	Dilution factor	Final concentration(pg/mL）	OD value	concentration(pg/mL）
1	Standard Curve	1	0.158	3.75			0.16	3.75	A	43.0855
2		2	0.28	7.5			0.2685	7.5	B	-4.8559
3		3	0.592	15			0.502	15	R	0.998829
4		4	0.913	30			0.809	30
5		5	1.749	60			1.549	60
6		6	3.143	120			2.871	120
7		1	0.162	3.75
8		2	0.257	7.5
9		3	0.412	15
10		4	0.705	30
11		5	1.349	60
12		6	2.599	120
13	Normal	1	1.681	67.5709	5	337.854
14		2	1.6983	68.3163	5	341.581
15		3	2.1292	86.8818	5	434.409
16		4	1.8771	76.02	5	380.1
17		5	1.8627	75.3995	5	376.998
18		6	2.1877	89.4023	5	447.012
19	COPD	1	3.682	153.785	5	768.925
20		2	3.371	140.385	5	701.927
21		3	3.4709	144.69	5	723.449
22		4	3.176	131.984	5	659.919
23		5	3.412	142.152	5	710.76
24		6	3.556	148.356	5	741.781
25	DEX	1	2.0339	82.7758	5	413.879
26		2	2.3479	96.3046	5	481.523
27		3	2.312	94.7579	5	473.789
28		4	2.3478	96.3003	5	481.502
29		5	2.254	92.2589	5	461.295
30		6	2.0834	84.9085	5	424.543
31	Mus-L	1	3.6143	150.868	5	754.341
32		2	3.3177	138.089	5	690.445
33		3	3.3405	139.071	5	695.357
34		4	2.9242	121.135	5	605.674
35		5	3.1837	132.316	5	661.578
36		6	3.218	133.793	5	668.967
37	Mus-M	1	2.9503	122.259	5	611.297
38		2	3.1089	129.093	5	645.464
39		3	2.844	117.679	5	588.397
40		4	3.281	136.508	5	682.539
41		5	2.8611	118.416	5	592.081
42		6	2.369	97.2137	5	486.069
43	Mus-H	1	2.079	84.7189	5	423.595
44		2	2.352	96.4813	5	482.406
45		3	2.2523	92.1857	5	460.928
46		4	2.0942	85.3738	5	426.869
47		5	2.2832	93.517	5	467.585
48		6	2.351	96.4382	5	482.191

## Sheet: IL-17
Serial number	Group	Sample number	OD value	concentration(pg/mL）	Dilution factor	Final concentration(pg/mL）	OD value	concentration(pg/mL）
1	Standard Curve	1	0.133	1.5			0.124	1.5	A	20.2211
2		2	0.171	3			0.165	3	B	-1.38064
3		3	0.36	6			0.354	6	R	0.996262
4		4	0.751	12			0.7255	12
5		5	1.297	24			1.3235	24
6		6	2.158	48			2.391	48
7		1	0.115	1.5
8		2	0.159	3
9		3	0.348	6
10		4	0.7	12
11		5	1.35	24
12		6	2.624	48
13	Normal	1	0.3826	6.35595	5	31.7798
14		2	0.3981	6.66938	5	33.3469
15		3	0.4268	7.24972	5	36.2486
16		4	0.4287	7.28814	5	36.4407
17		5	0.4261	7.23557	5	36.1778
18		6	0.4268	7.24972	5	36.2486
19	COPD	1	1.4738	28.4212	5	142.106
20		2	1.5218	29.3918	5	146.959
21		3	1.3792	26.5083	5	132.541
22		4	1.413	27.1918	5	135.959
23		5	1.4829	28.6052	5	143.026
24		6	1.5227	29.41	5	147.05
25	DEX	1	0.6337	11.4335	5	57.1673
26		2	0.5917	10.5842	5	52.9209
27		3	0.681	12.3899	5	61.9496
28		4	0.6248	11.2535	5	56.2675
29		5	0.6188	11.1322	5	55.6609
30		6	0.5832	10.4123	5	52.0615
31	Mus-L	1	1.3648	26.2171	5	131.086
32		2	1.3489	25.8956	5	129.478
33		3	1.4823	28.5931	5	142.965
34		4	1.2515	23.9261	5	119.63
35		5	1.3943	26.8136	5	134.068
36		6	1.2888	24.6803	5	123.402
37	Mus-M	1	1.2126	23.1395	5	115.697
38		2	1.3635	26.1908	5	130.954
39		3	1.2679	24.2577	5	121.288
40		4	1.3272	25.4568	5	127.284
41		5	1.2306	23.5034	5	117.517
42		6	1.4247	27.4284	5	137.142
43	Mus-H	1	0.7292	13.3646	5	66.8229
44		2	0.6741	12.2504	5	61.252
45		3	0.7325	13.4313	5	67.1566
46		4	0.7204	13.1866	5	65.9332
47		5	0.6554	11.8723	5	59.3613
48		6	0.7186	13.1502	5	65.7512

## Sheet: IL-38
Serial number	Group	Sample number	OD value	concentration(pg/mL）	Dilution factor	Final concentration(pg/mL）	OD value	concentration(pg/mL）
1	Standard Curve	1	0.144	7.5			0.1475	7.5	A	101.038
2		2	0.186	15			0.196	15	B	-9.6751
3		3	0.354	30			0.4	30	R	0.997617
4		4	0.656	60			0.7505	60
5		5	1.152	120			1.321	120
6		6	2.252	240			2.436	240
7		1	0.151	7.5
8		2	0.206	15
9		3	0.446	30
10		4	0.845	60
11		5	1.49	120
12		6	2.62	240
13	Normal	1	0.2858	19.2016	5	96.0078
14		2	0.2755	18.1609	5	90.8044
15		3	0.2709	17.6961	5	88.4805
16		4	0.2819	18.8075	5	94.0376
17		5	0.2905	19.6764	5	98.3822
18		6	0.276	18.2114	5	91.0569
19	COPD	1	0.2043	10.967	5	54.8348
20		2	0.2096	11.5025	5	57.5123
21		3	0.1909	9.61305	5	48.0653
22		4	0.1822	8.73402	5	43.6701
23		5	0.1824	8.75423	5	43.7712
24		6	0.1928	9.80503	5	49.0251
25	DEX	1	0.2596	16.5544	5	82.7718
26		2	0.2621	16.807	5	84.0348
27		3	0.2732	17.9285	5	89.6424
28		4	0.2622	16.8171	5	84.0853
29		5	0.2652	17.1202	5	85.6009
30		6	0.2474	15.3217	5	76.6085
31	Mus-L	1	0.2015	10.6841	5	53.4203
32		2	0.2104	11.5833	5	57.9165
33		3	0.1932	9.84544	5	49.2272
34		4	0.2013	10.6638	5	53.3192
35		5	0.1923	9.75451	5	48.7725
36		6	0.1824	8.75423	5	43.7712
37	Mus-M	1	0.2275	13.311	5	66.5552
38		2	0.2363	14.2002	5	71.0009
39		3	0.2072	11.26	5	56.2999
40		4	0.2153	12.0784	5	60.3919
41		5	0.2061	11.1488	5	55.7442
42		6	0.2161	12.1592	5	60.7961
43	Mus-H	1	0.254	15.9886	5	79.9428
44		2	0.2624	16.8373	5	84.1864
45		3	0.247	15.2813	5	76.4064
46		4	0.2551	16.0997	5	80.4985
47		5	0.2701	17.6153	5	88.0763
48		6	0.2632	16.9181	5	84.5905

## Sheet: TGF-β1
Serial number	Group	Sample number	OD value	concentration(pg/mL）	Dilution factor	Final concentration(pg/mL）	OD value	concentration(pg/mL）
1	Standard Curve	1	0.147	25			0.1365	25	A	242.231
2		2	0.211	50			0.251	50	B	-16.2065
3		3	0.494	100			0.468	100	R	0.99798
4		4	0.98	200			0.9185	200
5		5	1.725	400			1.816	400
6		6	3.059	800			3.3135	800
7		1	0.126	25
8		2	0.291	50
9		3	0.442	100
10		4	0.857	200
11		5	1.907	400
12		6	3.568	800
13	Normal	1	0.1598	22.502	5	112.51
14		2	0.1643	23.592	5	117.96
15		3	0.1532	20.9033	5	104.516
16		4	0.1575	21.9448	5	109.724
17		5	0.1617	22.9622	5	114.811
18		6	0.1603	22.6231	5	113.115
19	COPD	1	0.5043	105.95	5	529.752
20		2	0.5855	125.62	5	628.098
21		3	0.6282	135.963	5	679.814
22		4	0.5532	117.795	5	588.977
23		5	0.5889	126.443	5	632.216
24		6	0.5491	116.802	5	584.012
25	DEX	1	0.1766	26.5714	5	132.857
26		2	0.1733	25.7721	5	128.86
27		3	0.1757	26.3534	5	131.767
28		4	0.1822	27.9279	5	139.64
29		5	0.1635	23.3982	5	116.991
30		6	0.1724	25.5541	5	127.77
31	Mus-L	1	0.4931	103.237	5	516.187
32		2	0.5141	108.324	5	541.621
33		3	0.4796	99.9673	5	499.837
34		4	0.5032	105.684	5	528.42
35		5	0.4663	96.7456	5	483.728
36		6	0.5473	116.366	5	581.832
37	Mus-M	1	0.281	51.8603	5	259.302
38		2	0.381	76.0834	5	380.417
39		3	0.4633	96.019	5	480.095
40		4	0.392	78.7479	5	393.74
41		5	0.282	52.1026	5	260.513
42		6	0.3974	80.056	5	400.28
43	Mus-H	1	0.2133	35.4613	5	177.307
44		2	0.224	38.0532	5	190.266
45		3	0.2076	34.0806	5	170.403
46		4	0.1962	31.3192	5	156.596
47		5	0.201	32.4819	5	162.409
48		6	0.1891	29.5993	5	147.997

## Sheet: VEGF
Serial number	Group	Sample number	OD value	concentration(pg/mL）	Dilution factor	Final concentration(pg/mL）	OD value	concentration(pg/mL）
1	Standard Curve	1	0.133	7.5			0.123	7.5	A	131.857
2		2	0.17	15			0.169	15	B	-11.6379
3		3	0.281	30			0.306	30	R	0.996389
4		4	0.573	60			0.6135	60
5		5	0.963	120			1.024	120
6		6	1.771	240			1.8775	240
7		1	0.113	7.5
8		2	0.168	15
9		3	0.331	30
10		4	0.654	60
11		5	1.085	120
12		6	1.984	240
13	Normal	1	1.2556	153.922	5	769.608
14		2	1.2424	152.181	5	760.905
15		3	1.2985	159.578	5	797.891
16		4	1.3581	167.437	5	837.185
17		5	1.2817	157.363	5	786.815
18		6	1.3225	162.743	5	813.714
19	COPD	1	2.7003	344.415	5	1722.08
20		2	2.756	351.76	5	1758.8
21		3	2.952	377.604	5	1888.02
22		4	2.848	363.89	5	1819.45
23		5	2.8159	359.658	5	1798.29
24		6	2.7598	352.261	5	1761.3
25	DEX	1	1.4642	181.427	5	907.135
26		2	1.5219	189.035	5	945.175
27		3	1.4266	176.469	5	882.345
28		4	1.3881	171.393	5	856.963
29		5	1.4239	176.113	5	880.565
30		6	1.4255	176.324	5	881.62
31	Mus-L	1	2.5967	330.755	5	1653.77
32		2	2.4814	315.552	5	1577.76
33		3	2.6853	342.437	5	1712.19
34		4	2.6323	335.449	5	1677.24
35		5	2.5862	329.37	5	1646.85
36		6	2.5757	327.986	5	1639.93
37	Mus-M	1	2.0883	263.719	5	1318.59
38		2	2.295	290.974	5	1454.87
39		3	2.5516	324.808	5	1624.04
40		4	2.674	340.947	5	1704.74
41		5	2.7763	354.436	5	1772.18
42		6	2.36	299.544	5	1497.72
43	Mus-H	1	1.593	198.41	5	992.05
44		2	1.4766	183.062	5	915.31
45		3	1.594	198.542	5	992.71
46		4	1.5882	197.777	5	988.886
47		5	1.5828	197.065	5	985.326
48		6	1.4793	183.418	5	917.09

## Sheet: IFN-γ
Serial number	Group	Sample number	OD value	concentration(pg/mL）	Dilution factor	Final concentration(pg/mL）	OD value	concentration(pg/mL）
1	Standard Curve	1	0.107	25			0.1045	25	A	323.572
2		2	0.193	50			0.1905	50	B	-18.3068
3		3	0.369	100			0.367	100	R	0.998636
4		4	0.715	200			0.708	200
5		5	1.32	400			1.3405	400
6		6	2.47	800			2.4965	800
7		1	0.102	25
8		2	0.188	50
9		3	0.365	100
10		4	0.701	200
11		5	1.361	400
12		6	2.523	800
13	Normal	1	1.5669	488.699	5	2443.49
14		2	1.4998	466.987	5	2334.93
15		3	1.5926	497.014	5	2485.07
16		4	1.6827	526.168	5	2630.84
17		5	1.5471	482.292	5	2411.46
18		6	1.5743	491.093	5	2455.47
19	COPD	1	3.282	1043.66	5	5218.29
20		2	3.0402	965.418	5	4827.09
21		3	3.2137	1021.56	5	5107.79
22		4	3.1865	1012.76	5	5063.78
23		5	3.1923	1014.63	5	5073.16
24		6	2.6131	827.22	5	4136.1
25	DEX	1	1.692	529.177	5	2645.89
26		2	1.693	529.501	5	2647.51
27		3	1.7182	537.655	5	2688.28
28		4	1.7964	562.958	5	2814.79
29		5	1.8862	592.015	5	2960.08
30		6	1.606	501.35	5	2506.75
31	Mus-L	1	2.5699	813.242	5	4066.21
32		2	2.985	947.556	5	4737.78
33		3	2.2561	711.705	5	3558.52
34		4	3.015	957.264	5	4786.32
35		5	3.229	1026.51	5	5132.54
36		6	2.7526	872.358	5	4361.79
37	Mus-M	1	2.9012	920.441	5	4602.21
38		2	2.3001	725.942	5	3629.71
39		3	2.104	662.489	5	3312.45
40		4	2.2043	694.944	5	3474.72
41		5	2.2472	708.825	5	3544.12
42		6	2.732	865.693	5	4328.46
43	Mus-H	1	1.8609	583.829	5	2919.14
44		2	1.7674	553.575	5	2767.87
45		3	1.9476	611.883	5	3059.41
46		4	1.818	569.948	5	2849.74
47		5	2.023	636.28	5	3181.4
48		6	1.859	583.214	5	2916.07
