# Supplementary material for: The protective role of muscone in the development of COPD
Source: Front Immunol. 2025 Feb 17;16:1508879. doi: 10.3389/fimmu.2025.1508879 (PMC11872711; doi:10.3389/fimmu.2025.1508879)
Supplement: Supplementary file 3 [file Table3.xlsx]

## Sheet: Sheet1
	Inspiratory Time
Normal	60	40	48	59	59	45	50	52	48	41
COPD	94	94	102	100	99	96	100	94	95	83
DEX	54	68	43	56	60	62	56	56	72	51
Mus-L	78	76	74	54	81	74	62	88	72	60
Mus-M	61	62	70	73	68	74	76	54	68	76
Mus-H	56	63	57	52	56	79	60	45	76	70
	Expiratory Time
Normal	82	85	67	78	75	70	76	69	72	73
COPD	150	127	145	161	156	140	134	151	160	176
DEX	69	73	82	77	75	73	99	76	71	68
Mus-L	126	137	106	153	152	136	149	161	129	142
Mus-M	84	91	129	138	99	126	137	122	133	106
Mus-H	73	76	78	71	83	76	76	72	103	85
	Peak Inspiratory Flow
Normal	10.25	9.51	9.48	9.12	10.37	10.24	10.64	10.71	9.56	9.25
COPD	5.73	5.43	5.09	5.48	5.49	5.37	5.23	6.31	6.39	7.59
DEX	8.22	9.56	8.67	9.62	9.66	10.3	9.03	10.13	9.78	10.69
Mus-L	5.48	9.04	5.6	7.53	6.68	5.99	9.41	8.24	5.18	6.77
Mus-M	6.53	9.56	8.17	6.15	7.53	9.9	8.85	7.58	8.3	6.82
Mus-H	8.48	8.51	10.69	8.91	10.01	9.06	9.05	9.66	8.05	9.14
	Peak Expiratory Flow
Normal	9.26	6.97	6.17	8.05	7.04	8.18	7.85	6.69	6.62	6.99
COPD	3.85	4.31	4.39	3.82	4.42	4.41	4.9	4.21	4.54	3.37
DEX	6.96	8.29	7.01	6.71	6.51	6.61	6.99	8.33	7.28	5.63
Mus-L	4.28	4.65	4.83	3.82	4.38	4.55	3.87	4.34	3.71	4.55
Mus-M	6.05	7.18	5.71	6.28	4.85	7.59	6.47	5.21	5.83	4.18
Mus-H	5.97	7.39	5.87	7.24	5.31	6.81	7.51	8.31	6.08	7.66
	Tidal Volume
Normal	4.3	3.5	4.4	4.6	4.6	5.1	3.5	3.7	4.2	5
COPD	2.1	2.4	2.5	3.1	2.3	1.8	2.3	2.4	3.5	1.9
DEX	3.8	3.5	3.7	4.5	3.7	4.9	4.3	4.5	3.8	2.9
Mus-L	2.3	2.5	3.2	2.8	2.4	2.6	3	2.8	2.4	2.7
Mus-M	4.8	3.4	2.5	3.6	3.2	3.5	2.8	2.8	2.6	3.2
Mus-H	3.4	4.6	3.9	3.5	3.5	3.4	3.9	3.5	3.8	4.4
	Minute Ventilation Volume
Normal	178	155	161	183	165	174	165	166	169	172
COPD	89	92	84	85	87	88	94	95	94	109
DEX	159	160	146	163	168	155	156	159	161	164
Mus-L	86	99	88	92	97	101	102	95	95	106
Mus-M	94	122	116	121	134	98	108	104	99	127
Mus-H	154	157	162	153	158	156	155	159	156	152
