# Supplementary material for: The protective role of muscone in the development of COPD
Source: Front Immunol. 2025 Feb 17;16:1508879. doi: 10.3389/fimmu.2025.1508879 (PMC11872711; doi:10.3389/fimmu.2025.1508879)
Supplement: Supplementary file 4 [file Table4.xlsx]

## Sheet: NLRP3
Group	Computerized tomography number	Internal reference	ΔCt	ΔΔCt	2-ΔΔCt	Mean value
Normal group	25.962	21.668	4.294	-0.276667	1.21139	1.01171	4.57067
Normal group	26.266	21.434	4.832	0.261333	0.834316
Normal group	26.199	21.613	4.586	0.0153333	0.989428
COPD group	24.351	21.996	2.355	-2.21567	4.64496	4.45281
COPD group	24.482	21.879	2.603	-1.96767	3.91135
COPD group	24.341	22.034	2.307	-2.26367	4.8021
DEX group	25.251	21.476	3.775	-0.795667	1.73588	1.62906
DEX group	25.762	21.799	3.963	-0.607667	1.52379
DEX group	25.817	21.949	3.868	-0.702667	1.62751
Mus-L group	24.373	21.777	2.596	-1.97467	3.93037	3.53288
Mus-L group	24.529	21.637	2.892	-1.67867	3.20132
Mus-L group	24.476	21.699	2.777	-1.79367	3.46695
Mus-M group	24.829	21.507	3.322	-1.24867	2.37622	2.29307
Mus-M group	24.983	21.449	3.534	-1.03667	2.05148
Mus-M group	24.781	21.504	3.277	-1.29367	2.4515
Mus-H group	25.606	21.91	3.696	-0.874667	1.83358	1.83149
Mus-H group	25.484	21.746	3.738	-0.832667	1.78097
Mus-H group	25.523	21.863	3.66	-0.910667	1.87991

## Sheet: TNF-α
Group	Computerized tomography number	Internal reference	ΔCt	ΔΔCt	2-ΔΔCt	Mean value
Normal group	19.385	21.668	-2.283	-0.292333	1.22462	1.01067	-1.99067
Normal group	19.574	21.434	-1.86	0.130667	0.913409
Normal group	19.784	21.613	-1.829	0.161667	0.893992
COPD group	18.329	21.996	-3.667	-1.67633	3.19615	3.33133
COPD group	17.973	21.879	-3.906	-1.91533	3.77201
COPD group	18.446	22.034	-3.588	-1.59733	3.02584
DEX group	19.016	21.476	-2.46	-0.469333	1.38447	1.4632
DEX group	19.237	21.799	-2.562	-0.571333	1.4859
DEX group	19.355	21.949	-2.594	-0.603333	1.51922
Mus-L group	18.368	21.777	-3.409	-1.41833	2.67277	2.57427
Mus-L group	18.274	21.637	-3.363	-1.37233	2.58889
Mus-L group	18.409	21.699	-3.29	-1.29933	2.46115
Mus-M group	18.652	21.507	-2.855	-0.864333	1.8205	1.92679
Mus-M group	18.543	21.449	-2.906	-0.915333	1.886
Mus-M group	18.461	21.504	-3.043	-1.05233	2.07388
Mus-H group	19.223	21.91	-2.687	-0.696333	1.62038	1.5205
Mus-H group	19.134	21.746	-2.612	-0.621333	1.5383
Mus-H group	19.384	21.863	-2.479	-0.488333	1.40282

## Sheet: IL-38
Group	Computerized tomography number	Internal reference	ΔCt	ΔΔCt	2-ΔΔCt	Mean value
Normal group	21.246	21.668	-0.422	0.00966667	0.993322	1.00642	-0.431667
Normal group	20.798	21.434	-0.636	-0.204333	1.15215
Normal group	21.376	21.613	-0.237	0.194667	0.873775
COPD group	25.134	21.996	3.138	3.56967	0.0842216	0.0926108
COPD group	24.609	21.879	2.73	3.16167	0.111749
COPD group	25.213	22.034	3.179	3.61067	0.0818618
DEX group	21.929	21.476	0.453	0.884667	0.541613	0.605503
DEX group	22.073	21.799	0.274	0.705667	0.613159
DEX group	22.113	21.949	0.164	0.595667	0.661739
Mus-L group	24.248	21.91	2.338	2.76967	0.146638	0.140519
Mus-L group	24.077	21.746	2.331	2.76267	0.147351
Mus-L group	24.402	21.863	2.539	2.97067	0.127568
Mus-M group	23.094	21.507	1.587	2.01867	0.246786	0.269055
Mus-M group	22.959	21.449	1.51	1.94167	0.260316
Mus-M group	22.809	21.504	1.305	1.73667	0.300062
Mus-H group	22.496	21.777	0.719	1.15067	0.450417	0.471412
Mus-H group	22.221	21.637	0.584	1.01567	0.4946
Mus-H group	22.359	21.699	0.66	1.09167	0.469219

## Sheet: IL-1β
Group	Computerized tomography number	Internal reference	ΔCt	ΔΔCt	2-ΔΔCt	Mean value
Normal group	19.859	21.668	-1.809	-0.294667	1.2266	1.01082	-1.51433
Normal group	20.059	21.434	-1.375	0.139333	0.907939
Normal group	20.254	21.613	-1.359	0.155333	0.897925
COPD group	18.107	21.996	-3.889	-2.37467	5.18616	5.30714
COPD group	17.959	21.879	-3.92	-2.40567	5.2988
COPD group	18.077	22.034	-3.957	-2.44267	5.43646
DEX group	19.193	21.476	-2.283	-0.768667	1.70369	1.77794
DEX group	19.534	21.799	-2.265	-0.750667	1.68257
DEX group	19.473	21.949	-2.476	-0.961667	1.94756
Mus-L group	18.157	21.777	-3.62	-2.10567	4.30397	4.13208
Mus-L group	18.254	21.637	-3.383	-1.86867	3.65195
Mus-L group	18.034	21.699	-3.665	-2.15067	4.44033
Mus-M group	17.997	21.507	-3.51	-1.99567	3.988	3.56726
Mus-M group	18.241	21.449	-3.208	-1.69367	3.23478
Mus-M group	18.191	21.504	-3.313	-1.79867	3.47899
Mus-H group	19.387	21.91	-2.523	-1.00867	2.01205	1.99734
Mus-H group	19.415	21.746	-2.331	-0.816667	1.76133
Mus-H group	19.199	21.863	-2.664	-1.14967	2.21863
