# Supplementary material for: The protective role of muscone in the development of COPD
Source: Front Immunol. 2025 Feb 17;16:1508879. doi: 10.3389/fimmu.2025.1508879 (PMC11872711; doi:10.3389/fimmu.2025.1508879)
Supplement: Supplementary file 5 [file Table5.xlsx]

## Sheet: CXC
	Optical density analysis value
	Are	IOD	Mean optical density
Normal	154.508	5596.11	36.2189
	127.651	5007.21	39.2258
	288.543	10218.4	35.4139
COPD	131.942	11521.1	87.3196
	136.212	11629.6	85.3783
	96.1556	7791.14	81.0263
DEX	414.211	18155.7	43.832
	293.87	11050.4	37.603
	182.322	7510.99	41.1962
Mus-L	228.909	17074.2	74.5897
	192.868	15217.6	78.9019
	191.382	15944	83.3095
Mus-M	110.118	8690.07	78.9162
	129.863	9460.86	72.8524
	247.782	17285.2	69.7595
Mus-H	219.64	8233.13	37.4847
	231.151	9863.99	42.6734
	136.84	5655.9	41.3324

## Sheet: IFN-γ
	Optical density analysis value
	Are	IOD	Mean optical density
Normal	144.653	2216.81	15.325
	142.639	2107.06	14.772
	153.328	2452.8	15.997
COPD	146.985	3896.73	26.511
	152.875	4275.47	27.967
	120.896	3463.66	28.65
DEX	152.514	2542.86	16.673
	144.649	2283.29	15.785
	149.538	2719.35	18.185
Mus-L	128.788	3120.01	24.226
	153.704	4373.19	28.452
	158.761	4240.19	26.708
Mus-M	139.674	3666.87	26.253
	146.899	3460.35	23.556
	127.654	3218.41	25.212
Mus-H	146.587	2795.12	19.068
	148.674	2351.58	15.817
	148.786	2375.97	15.969

## Sheet: IL-17
	Optical density analysis value
	Are	IOD	Mean optical density
Normal	153.457	3415.96	22.26
	158.563	3469.2	21.879
	160.785	3658.02	22.751
COPD	159.443	5076.66	31.84
	156.653	5268.7	33.633
	155.739	5131.45	32.949
DEX	164.76	3747.8	22.747
	147.873	3208.55	21.698
	156.674	3740.28	23.873
Mus-L	157.93	4487.58	28.415
	162.786	5074.52	31.173
	157.993	5123.55	32.429
Mus-M	154.906	4037.79	26.066
	156.775	4784.31	30.517
	169.683	4623.02	27.245
Mus-H	155.905	3803.3	24.395
	145.673	3374.38	23.164
	155.847	3281.67	21.057

## Sheet: RORγt
	Optical density analysis value
	Are	IOD	Mean optical density
Normal	153.873	3496.31	22.722
	169.984	4060.41	23.887
	155.443	3676.54	23.652
COPD	153.453	5090.81	33.175
	154.735	5019.46	32.439
	161.521	5440.84	33.685
DEX	143.783	3619.74	25.175
	148.674	3336.11	22.439
	158.685	4234.5	26.685
Mus-L	154.665	4771.42	30.85
	155.527	4578.7	29.44
	157.724	5145.12	32.621
Mus-M	154.438	4679.62	30.301
	153.654	4562.59	29.694
	147.619	3992.22	27.044
Mus-H	153.68	4003.97	26.054
	169.536	3958.17	23.347
	155.442	3896.47	25.067
